# Supplementary material for: The impact of mobile demersal fishing on carbon storage in seabed sediments
Source: Glob Chang Biol. 2022 Feb 17;28(9):2875–94. doi: 10.1111/gcb.16105 (PMC9307015; doi:10.1111/gcb.16105)
Supplement: Supplementary file 1 — Table S1 [file GCB-28-2875-s001.xlsx]

## Sheet: Description
Supporting Information
The impact of mobile demersal fishing on carbon storage in seabed sediments
Graham Epstein, Jack J. Middelburg, Julie P. Hawkins, Catrin R. Norris, Callum M. Roberts
Table S1: Summary of experimental contrasts in studies which investigated the impact of mobile demersal fishing on the seabed and directly measured organic carbon (OC) or organic matter (OM), and/or remineralisation rates of OC/OM in the sediment.

## Sheet: Metadata
Column		Description
A	First author	Surname of first named author
B	Year	Year of publication
C	Oceanic region	Oceanic region where the study was conducted
D	Location	Name of study site
E	Sediment	Description of seabed sediment type within the study site
F	Depth (m BCD)	Depth of the study site in meters below chart datum
G	Median Depth (m BCD)	The median depth of the study site was reported as the middle of the range reported in Column F
H	Gear	The type of mobile demersal fishing gear which is considered within each study
I	Study type	BA = Comparing a site before and after fishing impact; IC = Comparing a fished site to a non-impacted control site: LH = Contrasts between sites with a range of different fishing intesities but lacking a control site; IC-LH = Contrasts between sites with a range of different fishing intensities and comparison to a non-impacted control site; BACI = Compariong sites before and after fishing impact …
J	Impact type	The type of fishing impact which was used. "Experimental" = Experimental trawling conducted by the investigators; "Commercial fishing" = Direct commercial fishing pressure
K	Fishing impact measurement	The method used to quantify different levels in fishing impact. "Closure" = Statuatory fishing closure in place so activity is assumed to stop; "VMS" = Vehicle monitoring systems; "Logbooks" = Documentation on fishing location collected by fishing vessesls; "Modelled" = Mathematically modeled fishing disturbance; "Experimental" = Experimental trawling conducted by the investigators; "Obstacle" = …
L	Experimental impact duration	The duration for which the seabed has been subjected to the experimental fishing impact.
M	Fishing data collation period	The period for which impact data (either quantitative or qualitative) was collected by the individual study, this is not necessarily equal to the true duration of impact for which the study sites may have been effected. "n.d." = No data.
N	Sediment depth	The depth range within the sediment which was sampled. "Homog' surface" = A homoganised sample of surface sediment was measured (often taken from a grab sample); "n.d." = No data.
O	Temporal sampling	The presence and extent of temporal sampling shown as the number of sampling ocassions taken over a given period. "N" = No temporal sampling conducted.
P	OC/OM	Indicates whether a lower ("D") higher ("I") or no significant effect ("N") was reported in the concentration or mass of organic carbon (OC) or organic matter (OM) due to the presence or increase in demersal fishing activity. Those with an asterisk (*) indicate where further analysis was needed – see description of systematic review within supplementary information and the Additional Data at http…
Q	Remineralisation rate	Indicates whether lower ("D") or higher ("I") organic carbon remineralisation rates were reported from within the sediment due to demersal fishing activity
R	Full reference	Full reference for the study

## Sheet: Table S1
First author	Year	Oceanic region	Location	Sediment	Depth (m BCD)	Median Depth (m BCD)	Gear	Study type	Impact type	Fishing impact measurement	Experimental impact duration	Fishing data collation period	Sediment depth	Temporal sampling	OC/OM	Remineralisation rate	Full reference
Adriano	2005	N Meditteranean	Venice lagoon	Sandy-mud	~1	1	Clam dredge	BA	Commercial fishing	Closure		5 yrs	Homog' surface	2 / 60 months	I		Adriano, S., F. Massimiliano, C. Sonia, F. Chiara, and A. Marcomini. 2005. Organic carbon changes in the surface sediments of the Venice lagoon. Environment International 31:1002-1010.
Atkinson	2011	SE Atlantic	Southern African shelf	Muddy-sand	346-459	402.5	Otter-trawl	LH	Commercial fishing	VMS & logbooks		1-4 yrs data	Homog' surface	N	N		Atkinson, L. J., J. G. Field, and L. Hutchings. 2011. Effects of demersal trawling along the west coast of southern Africa: multivariate analysis of benthic assemblages. Marine Ecology Progress Series 430:241-255.
Bhagirathan	2010	N Indian	Veraval coast	Mud	15-40	27.5	Otter-trawl	BA	Experimental	Experimental	15 months		Homog' surface	12 / 15 months	D		Bhagirathan, U., B. Meenakumari, K. V. Jayalakshmy, S. K. Panda, V. R. Madhu, and D. T. Vaghela. 2010. Impact of bottom trawling on sediment characteristics - a study along inshore waters off Veraval coast, India. Environmental Monitoring and Assessment 160:355-369.
Brown	2005	NE Pacific	Nearshore Bristol Bay	Muddy-sand	25-35	30	Otter trawl	IC	Commercial fishing	Closure & VMS		10 yrs	0 - 5 cm	N	N		Brown, E. J., B. Finney, M. Dommisse, and S. Hills. 2005. Effects of commercial otter trawling on the physical environment of the southeastern Bering Sea. Continental Shelf Research 25:1281-1301.
Brown	2005	NE Pacific	Nearshore Bristol Bay	Muddy-sand	25-35	30	Otter trawl	BACI	Experimental	Experimental	1 day		0 - 5 cm	2 / 7 days	N		Brown, E. J., B. Finney, M. Dommisse, and S. Hills. 2005. Effects of commercial otter trawling on the physical environment of the southeastern Bering Sea. Continental Shelf Research 25:1281-1301.
Dolmer	2001	NE Atlantic	Logstor Broad	Muddy-sand	7	7	Mussel dredge	IC	Experimental	Experimental	< 1 month		Homog' surface	2 / 40 days	N		Dolmer, P., T. Kristensen, M. L. Christiansen, M. F. Petersen, P. S. Kristensen, and E. Hoffmann. 2001. Short-term impact of blue mussel dredging (Mytilus edulis L.) on a benthic community. Hydrobiologia 465:115-127.
Eleftheriou	1992	NE Atlantic	Loch Ewe	Sand	~7	7	Scallop dredge	BA	Experimental	Experimental	9 days		0 - 6 cm	4 / 9 days	N		Eleftheriou, A., and M. R. Robertson. 1992. The effects of experimental scallop dredging on the fauna and physical environment of a shallow sandy community. Netherlands Journal of Sea Research 30:289-299.
Ferguson	2020	SW Pacific	Moreton Bay	Muddy-sand	4	4	Otter trawl	BACI	Experimental	Experimental	3 months		0.5 cm	6 / 14 months	N		Ferguson, A. J. P., J. Oakes, and B. D. Eyre. 2020. Bottom trawling reduces benthic denitrification and has the potential to influence the global nitrogen cycle. Limnology and Oceanography Letters 5:237-245.
Fiordelmondo	2003	N Meditteranean	Goro Lagoon	Sand	~2	2	Clam dredge	IC	Experimental	Experimental	1 day		1 cm	4 / 48 hours	D		Fiordelmondo, C., E. Manini, C. Gambi, and A. Pusceddu. 2003. Short-term impact of clam harvesting on sediment chemistry, benthic microbes and meiofauna in the Goro Lagoon (Italy). Chemistry and Ecology 19:173-187.
Goldberg	2014	NW Atlantic	Long Island Sound	Fine sand	3-5	4	Hydraulic dredge	IC	Experimental	Experimental	1 day		~ 0 - 20 cm	17 / 21 weeks	N		Goldberg, R., J. M. Rose, R. Mercaldo-Allen, S. L. Meseck, P. Clark, C. Kuropat, and J. J. Pereira. 2014. Effects of hydraulic dredging on the benthic ecology and sediment chemistry on a cultivated bed of the Northern quahog, Mercenaria mercenaria. Aquaculture 428:150-157.
Hale	2017	NE Atlantic	Central Irish Sea	Mud	26-29	27.5	Otter trawl	LH	Commercial fishing	VMS		2+ yrs data	1 cm	N	D		Hale, R., J. A. Godbold, M. Sciberras, J. Dwight, C. Wood, J. G. Hiddink, and M. Solan. 2017. Mediation of macronutrients and carbon by post-disturbance shelf sea sediment communities. Biogeochemistry 135:121-133.
Hale	2017	NE Atlantic	Central Irish Sea	Sand	19-20	19.5	Scallop dredge	LH	Commercial fishing	VMS		2+ yrs data	1 cm	N	N		Hale, R., J. A. Godbold, M. Sciberras, J. Dwight, C. Wood, J. G. Hiddink, and M. Solan. 2017. Mediation of macronutrients and carbon by post-disturbance shelf sea sediment communities. Biogeochemistry 135:121-133.
Lamarque	2021	NE Atlantic	Bay of Biscay	Sandy-mud	33-78	55.5	Mixed trawls	LH	Commercial fishing	AIS		n.d.	0-1 cm	N	N*		Lamarque, B., B. Deflandre, A. G. Dalto, S. Schmidt, A. Romero-Ramirez, F. Garabetian, N. Dubosq, M. Diaz, F. Grasso, A. Sottolichio, G. Bernard, H. Gillet, M. A. Cordier, D. Poirier, P. Lebleu, H. Derriennic, M. Danilo, M. M. B. Tenorio, and A. Gremare. 2021. Spatial Distributions of Surface Sedimentary Organics and Sediment Profile Image Characteristics in a High-Energy Temperate Marine RiOMar:…
Lindeboom	1998	NE Atlantic	Gairloch	Mud	30-35	32.5	Rockhopper	BACI	Experimental	Experimental	15 months		Homog' surface	7 / 35 months	N		Lindeboom, H. J., and S. de Groot. 1998. The effects of different types of fisheries on the north sea and Irish sea benthic ecosystems. IMACT -II. NIOZ-RAPPORT 1998-1.
Lindeboom	1998	NE Atlantic	German Bight	Sand	43	43	Beam trawl	IC	Commercial fishing	Obstacle		5 yrs	0 - 10 cm	6 / 36 months	N		Lindeboom, H. J., and S. de Groot. 1998. The effects of different types of fisheries on the north sea and Irish sea benthic ecosystems. IMACT -II. NIOZ-RAPPORT 1998-1.
Lindeboom	1998	NE Atlantic	Irish Sea	Sandy-mud	35 - 75	55	Otter trawl	IC	Commercial fishing	Obstacle		~ 50 yrs	Homog' surface	N	N		Lindeboom, H. J., and S. de Groot. 1998. The effects of different types of fisheries on the north sea and Irish sea benthic ecosystems. IMACT -II. NIOZ-RAPPORT 1998-1.
Liu	2011	W Pacific	Hong Kong	Sandy-mud	20	20	Mixed trawls	IC	Commercial fishing	Obstacle		1-2 yrs	Homog' surface	4 / 10 months	I		Liu, X. S., W. Z. Xu, S. G. Cheung, and P. K. S. Shin. 2011. Response of meiofaunal community with special reference to nematodes upon deployment of artificial reefs and cessation of bottom trawling in subtropical waters, Hong Kong. Marine Pollution Bulletin 63:376-384.
Martin	2014	NW Meditteranean	La Palamós canyon	Mud	453-591	522	Otter trawl	IC	Commercial fishing	VMS, logbooks, charts		3+ yrs data	0 - 50 cm	N	D		Martín, J., P. Puig, P. Masque, A. Palanques, and A. Sanchez-Gomez. 2014. Impact of bottom trawling on deep-sea sediment properties along the flanks of a submarine canyon. PLoS One 9:e104536.
Mayer	1991	NW Atlantic	Maine Coastal	Muddy-mixed	8	8	Scallop dredge	IC	Experimental	Experimental	1 day		0 - 12 cm	N	D		Mayer, L. M., D. F. Schick, R. H. Findlay, and D. L. Rice. 1991. Effects of commercial dragging on sedimentary organic matter. Marine Environmental Research 31:249-261.
Mayer	1991	NW Atlantic	Maine Coastal	Mud	20	20	Otter trawl	IC	Experimental	Experimental	1 day		0 - 12 cm	N	N		Mayer, L. M., D. F. Schick, R. H. Findlay, and D. L. Rice. 1991. Effects of commercial dragging on sedimentary organic matter. Marine Environmental Research 31:249-261.
McLaverty	2020	NE Atlantic	Horsens Fjord	Sandy-mud	8-11	9.5	Mussel dredge	LH	Commercial fishing	VMS		1.5 yrs data	Homog' surface	N	N*		McLaverty, C., O. R. Eigaard, G. E. Dinesen, H. Gislason, A. Kokkalis, A. C. Erichsen, and J. K. Petersen. 2020. High-resolution fisheries data reveal effects of bivalve dredging on benthic communities in stressed coastal systems. Marine Ecology Progress Series 642:21-38.
McLaverty	2020	NE Atlantic	Logstor Broad	Sandy-mud	5-8	6.5	Mussel dredge	LH	Commercial fishing	VMS		1.5 yrs data	Homog' surface	N	N*		McLaverty, C., O. R. Eigaard, G. E. Dinesen, H. Gislason, A. Kokkalis, A. C. Erichsen, and J. K. Petersen. 2020. High-resolution fisheries data reveal effects of bivalve dredging on benthic communities in stressed coastal systems. Marine Ecology Progress Series 642:21-38.
McLaverty	2020	NE Atlantic	Lovns Broad	Sandy-mud	3-4	3.5	Mussel dredge	LH	Commercial fishing	VMS		1.5 yrs data	Homog' surface	N	D*		McLaverty, C., O. R. Eigaard, G. E. Dinesen, H. Gislason, A. Kokkalis, A. C. Erichsen, and J. K. Petersen. 2020. High-resolution fisheries data reveal effects of bivalve dredging on benthic communities in stressed coastal systems. Marine Ecology Progress Series 642:21-38.
McLaverty	2020	NE Atlantic	Nissum Broad	Sandy-mud	5-7	6	Mussel dredge	LH	Commercial fishing	VMS		1.5 yrs data	Homog' surface	N	N*		McLaverty, C., O. R. Eigaard, G. E. Dinesen, H. Gislason, A. Kokkalis, A. C. Erichsen, and J. K. Petersen. 2020. High-resolution fisheries data reveal effects of bivalve dredging on benthic communities in stressed coastal systems. Marine Ecology Progress Series 642:21-38.
Mercaldo-Allen	2016	NW Atlantic	Long Island Sound	Fine sand	3-5	4	Hydraulic dredge	IC	Experimental	Experimental	1 day		Homog' surface	10 / 18 weeks	I		Mercaldo-Allen, R., R. Goldberg, P. Clark, C. Kuropat, S. L. Meseck, and J. M. Rose. 2016. Benthic Ecology of Northern Quahog Beds with Different Hydraulic Dredging Histories in Long Island Sound. Journal of Coastal Research 32:408-415.
Meseck	2014	NW Atlantic	Long Island Sound	Fine sand	5-6	5.5	Hydraulic dredge	BACI	Experimental	Experimental	1 day		~ 0 - 20 cm	10 / 24 weeks	N		Meseck, S. L., R. Mercaldo-Allen, J. M. Rose, P. Clark, C. Kuropat, J. J. Pereira, and R. Goldberg. 2014. Effects of hydraulic dredging for mercenaria mercenaria, Northern Quahog, on sediment biogeochemistry. Journal of the World Aquaculture Society 45:301-311.
Morys	2021	Baltic	Himmerfjarden	Muddy-sand	12	12	Benthic dredge	IC	Experimental	Experimental	1 day		0 - 15 cm	N	D	D	Morys, C., V. Brüchert, and C. Bradshaw. 2021. Impacts of bottom trawling on benthic biogeochemistry: an experimental field study. Marine Environmental Research:105384.
Palanques	2014	NW Meditteranean	Ebro shelf	Mud	40-70	55	Otter trawl	IC	Commercial fishing	In-situ, logbooks, obstacle		2 yrs data	0 - 30 cm	7 / 14 months	I		Palanques, A., P. Puig, J. Guillén, M. Demestre, and J. Martín. 2014. Effects of bottom trawling on the Ebro continental shelf sedimentary system (NW Mediterranean). Continental Shelf Research 72:83-98.
Paradis	2019	SW Mediterranean	Gulf of Castellammare	Mud	550	550	Otter trawl	IC	Commercial fishing	VMS		9 yrs data	0 - 35 cm	N	D	I	Paradis, S., A. Pusceddu, P. Masqué, P. Puig, D. Moccia, T. Russo, and C. Lo Iacono. 2019. Organic matter contents and degradation in a highly trawled area during fresh particle inputs (Gulf of Castellammare, southwestern Mediterranean). Biogeosciences 16:4307-4320.
Paradis	2021	NW Meditteranean	La Palamós canyon	Mud	425-494	459.5	Otter trawl	IC	Commercial fishing	AIS		1+ yrs data	0 - 10 cm	3 / 9 months	D		Paradis, S., M. Goñi, P. Masqué, R. Durán, M. Arjona‐Camas, A. Palanques, and P. Puig. 2021. Persistence of Biogeochemical Alterations of Deep‐Sea Sediments by Bottom Trawling. Geophysical Research Letters 48:e2020GL091279.
Polymenakou	2005	NE Meditteranean	Thermaikos Gulf	Sandy-mud	30-51	40.5	Otter trawl	BA	Commercial fishing	Closure		8 months	0 - 1 cm	3 / 6 months		I	Polymenakou, P. N., A. Pusceddu, A. Tselepides, T. Polychronaki, A. Giannakourou, C. Fiordelmondo, E. Hatziyanni, and R. Danovaro. 2005. Benthic microbial abundance and activities in an intensively trawled ecosystem (Thermaikos Gulf, Aegean Sea). Continental Shelf Research 25:2570-2584.
Pusceddu	2014	NW Meditteranean	La Palamós canyon	Mud	454-556	505	Otter trawl	IC	Commercial fishing	VMS		3 yrs data	0 - 10 cm	N	D	D	Pusceddu, A., S. Bianchelli, J. Martin, P. Puig, A. Palanques, P. Masque, and R. Danovaro. 2014. Chronic and intensive bottom trawling impairs deep-sea biodiversity and ecosystem functioning. Proceedings of the National Academy of Sciences of the USA 111:8861-8866.
Pusceddu	2005	NE Meditteranean	Thermaikos Gulf	Sandy-mud	30-80	55	Otter trawl	BA	Commercial fishing	Closure		8 months	0 - 10 cm	N	I		Pusceddu, A., C. Fiordelmondo, P. Polymenakou, T. Polychronaki, A. Tselepides, and R. Danovaro. 2005a. Effects of bottom trawling on the quantity and biochemical composition of organic matter in coastal marine sediments (Thermaikos Gulf, northwestern Aegean Sea). Continental Shelf Research 25:2491-2505.
Rajesh	2019	N Indian	Cuddalore coast	Sand	5-35	20	Beam trawl	BA	Experimental	Experimental	4 days		Homog' surface	4 / 12 months	D		Rajesh, N., S. Muthuvelu, G. Mahadevan, and P. Murugesan. 2019. Impact of bottom trawling on water and sediment characteristics of Cuddalore and Parangipettai coastal waters. Indian Journal of Geo-Marine Sciences 48:639-646.
Rajesh	2019	N Indian	Parangipettai coast	Sand	5-35	20	Beam trawl	BA	Experimental	Experimental	4 days		Homog' surface	4 / 12 months	D		Rajesh, N., S. Muthuvelu, G. Mahadevan, and P. Murugesan. 2019. Impact of bottom trawling on water and sediment characteristics of Cuddalore and Parangipettai coastal waters. Indian Journal of Geo-Marine Sciences 48:639-646.
Ramalho	2018	NE Atlantic	West Iberian Margin	Muddy-sand	285-550	417.5	Otter trawl	IC	Commercial fishing	VMS & Video		2+ yrs data	Homog' surface	N	D		Ramalho, S. P., M. Almeida, P. Esquete, L. Génio, A. Ravara, C. F. Rodrigues, N. Lampadariou, A. Vanreusel, and M. R. Cunha. 2018. Bottom-trawling fisheries influence on standing stocks, composition, diversity and trophic redundancy of macrofaunal assemblages from the West Iberian Margin. Deep-Sea Research Part I: Oceanographic Research Papers 138:131-145.
Ramalho	2020	NE Atlantic	West Iberian Margin	Muddy-sand	285-550	417.5	Otter trawl	LH	Commercial fishing	VMS & Video		2+ yrs data	0 - 5 cm	N	N		Ramalho, S. P., L. Lins, K. Soetaert, N. Lampadariou, M. R. Cunha, A. Vanreusel, and E. Pape. 2020. Ecosystem Functioning Under the Influence of Bottom-Trawling Disturbance: An Experimental Approach and Field Observations From a Continental Slope Area in the West Iberian Margin. Frontiers in Marine Science 7:457.
Rosil	2016	SW Pacific	Bay of Plenty	Sandy-mud	696-1524	1110	Otter trawl	LH	Commercial fishing	Database		31 yrs data	0-1 cm	N	N*		Rosli, N., D. Leduc, A. A. Rowden, M. R. Clark, P. K. Probert, K. Berkenbusch, and C. Neira. 2016. Differences in meiofauna communities with sediment depth are greater than habitat effects on the New Zealand continental margin: implications for vulnerability to anthropogenic disturbance. Peerj 4:39.
Rosil	2016	SW Pacific	Hikurangi Margin	Sandy-mud	670-1561	1115.5	Otter trawl	LH	Commercial fishing	Database		31 yrs data	0-1 cm	N	N*		Rosli, N., D. Leduc, A. A. Rowden, M. R. Clark, P. K. Probert, K. Berkenbusch, and C. Neira. 2016. Differences in meiofauna communities with sediment depth are greater than habitat effects on the New Zealand continental margin: implications for vulnerability to anthropogenic disturbance. Peerj 4:39.
Sciberras	2016	NE Atlantic	Central Irish Sea	Sandy-mud	30-43	36.5	Otter trawl	LH	Commercial fishing	VMS & logbooks		3 yrs data	Homog' surface	N	N		Sciberras, M., R. Parker, C. Powell, C. Robertson, S. Kröger, S. Bolam, and J. Geert Hiddink. 2016. Impacts of bottom fishing on the sediment infaunal community and biogeochemistry of cohesive and non-cohesive sediments. Limnology and Oceanography 61:2076-2089.
Sciberras	2016	NE Atlantic	Central Irish Sea	Sand	20-33	26.5	Scallop Dredge	LH	Commercial fishing	VMS & logbooks		3 yrs data	Homog' surface	N	N		Sciberras, M., R. Parker, C. Powell, C. Robertson, S. Kröger, S. Bolam, and J. Geert Hiddink. 2016. Impacts of bottom fishing on the sediment infaunal community and biogeochemistry of cohesive and non-cohesive sediments. Limnology and Oceanography 61:2076-2089.
Serpetti	2013	NE Atlantic	Darwin Mounds	Muddy-sand	769-823	796	Beam & Otter trawl	IC	Commercial fishing	Closure		~10 yrs	0 - 10 cm	N	N		Serpetti, N., E. Gontikaki, B. E. Narayanaswamy, and U. Witte. 2013. Macrofaunal community inside and outside of the Darwin Mounds Special Area of Conservation, NE Atlantic. Biogeosciences 10:3705-3714.
Sheridan	2005	NW Atlantic	Texas Coast	Mud to Sand	5-20	12.5	Otter trawl	IC	Commercial fishing	Closure		7 months	0 - 5 cm	N	N		Sheridan, P. and J. Doerr. 2005. Short-term effects of the cessation of shrimp trawling on Texas benthic habitats. American Fisheries Society Symposium 41:571-578
Smith	2000	NE Meditteranean	Heraklion Bay	Sandy-mud	~200	200	Otter trawl	BACI	Commercial fishing	Video		7 months data	0 - 4 cm	7 / 12 months	N		Smith, C. 2000. Impact of otter trawling on an eastern Mediterranean commercial trawl fishing ground. ICES Journal of Marine Science 57:1340-1351.
Tiano	2019	NE Atlantic	Frisian Front	Muddy-sand	34	34	Tickler chain trawl	BA	Experimental	Experimental	1 day		0 - 2.5 cm	3 / 3 days	N	D	Tiano, J. C., R. Witbaard, M. J. N. Bergman, P. van Rijswijk, A. Tramper, D. van Oevelen, K. Soetaert, and S. Degraer. 2019. Acute impacts of bottom trawl gears on benthic metabolism and nutrient cycling. ICES Journal of Marine Science 76:1917-1930.
Tiano	2019	NE Atlantic	Frisian Front	Muddy-sand	34	34	Electic pulse trawl	BA	Experimental	Experimental	1 day		0 - 2.5 cm	3 / 3 days	N	D	Tiano, J. C., R. Witbaard, M. J. N. Bergman, P. van Rijswijk, A. Tramper, D. van Oevelen, K. Soetaert, and S. Degraer. 2019. Acute impacts of bottom trawl gears on benthic metabolism and nutrient cycling. ICES Journal of Marine Science 76:1917-1930.
Trimmer	2005	NE Atlantic	Outer Silver Pit	Muddy-sand	~20-80	50	Beam trawl	LH	Commercial fishing	Overflight & VMS		3 yrs data	0 - 10 cm	2 / 9 months	N*		Trimmer, M., J. Petersen, S. D. B., C. Mills, E. Young, and E. R. Parker. 2005. Impact of long-term benthic trawl disturbance on sediment sorting and biogeochemistry in the southern North Sea. Marine Ecology Progress Series 298:79-94.
Trimmer	2005	NE Atlantic	Outer Thames Estuary	Muddy-sand	~20-80	50	Beam trawl	LH	Commercial fishing	Overflight & VMS		3 yrs data	0 - 10 cm	2 / 9 months	N*		Trimmer, M., J. Petersen, S. D. B., C. Mills, E. Young, and E. R. Parker. 2005. Impact of long-term benthic trawl disturbance on sediment sorting and biogeochemistry in the southern North Sea. Marine Ecology Progress Series 298:79-94.
van de Velde	2018	NE Atlantic	Belgian Coast	Mud	~7	7	Unknown	BA	Commercial fishing	In-situ		< 1 month	0 - 30 cm	5 / 7 months		I	van de Velde, S., V. Van Lancker, S. Hidalgo-Martinez, W. M. Berelson, and F. J. R. Meysman. 2018. Anthropogenic disturbance keeps the coastal seafloor biogeochemistry in a transient state. Scientific Reports 8:5582.
Wang	2021	W Pacific	Hong Kong	Mud to Sand	1-28	14.5	Mixed trawls	Recovery	Commercial fishing	Closure		2.5 yrs	Homog' surface	N	D		Wang, Z., K. M. Y. Leung, Y. H. Sung, D. Dudgeon, and J. W. Qiu. 2021. Recovery of tropical marine benthos after a trawl ban demonstrates linkage between abiotic and biotic changes. Communications Biology 4:212.
Watling	2001	NW Atlantic	Damariscotta Estuary	Muddy-sand	15	15	Scallop Dredge	BA	Experimental	Experimental	1 day		0 - 15 cm	3 / 6 months	N*		Watling, L., R. H. Findlay, L. M. Mayer, and D. F. Schick. 2001. Impact of a scallop drag on the sediment chemistry, microbiota, and faunal assemblages of a shallow subtidal marine benthic community. Journal of Sea Research 46:309-324.
